# Supplementary material for: Risk phenotype for sarcopenia in older adults from Amazonas, Brazil; a cross-sectional study
Source: PLoS One. 2023 Oct 16;18(10):e0292801. doi: 10.1371/journal.pone.0292801 (PMC10578578; doi:10.1371/journal.pone.0292801)
Supplement: S1 Data — (XLSX) [file pone.0292801.s001.xlsx]

## Sheet: Base de dados - PhD Alex
SEXO	IDADE	FAIXA_ID	FAIXA_ID2	FAIXA_ID3	FAIXA_ID4	ESCOLARIDADE	Escolaridade2	ESE_TOTAL	ESE_CAT	ESE_CAT2	MMSE_TOTAL	MMSE_CAT	CPF_TOTAL	CPF_CAT	SPPB_TOTAL	VigMets	ModMets	CaminhMets	SedenSema	IPAQTOTAL	WORK_IDX	SPORT_IDX	LEISUR_IDX	TOTAL_IDX	COGTELTOTAL	MNA_TOTAL	MNA_CLASS	SentareLevantar30s	flexao_braco_30s	sentar_e_alcançar_pé	Alcançar_atras_das_costas	levantar_caminhar_2.44	andar_6minutos	HAND_TOTAL	HAND_CLASS_II	@4MGS_s	@4MGS_A	CST.5x	Romberg_Total	FABTOTAL	FAB_CAT	MC	ESTATURA_m	ESTATURA_cm	EST.SENT	IMC	MM_LEE	IMM_A	IMM_Walowski_CAT
2	90	7	3	2	4	1	2	7	6	2	7	1	10	0	8	0	0	1188	390	1188	2.1	0.8	1.3	4.2	0	24	1	8	7	2	-16	10	230	8.5	0	9.34	0.43	27.4	3	9	1	42	1.44	144	78	20.45	12.9	6.2	1
2	91	7	3	2	4	3	3	18	5	1	23	2	8	0	11	0	0	148.5	480	148.5	3	1.5	2	6.5	12	27	1	11	8	-16	-17	17.34	372	8.5	0	7.7	0.52	17.7	4	16	0	55	1.64	164	84	20.6	18	6.7	1
2	82	5	3	2	3	0	1	6	6	2	19	2	13	0	9	0	720	2772	270	3492	2.5	1.5	1.9	5.9	0.4	27	1	7	6	-2	-30	10.55	350	8.5	0	6.06	0.66	19.6	4	14	0	90	1.63	163	80	33.8	22.8	8.6	0
2	67	2	1	1	1	2	2	9	6	2	19	1	15	1	9	0	0	2772	270	2772	2.4	1.5	3.1	7	5.7	26	1	12	20	16	-28	8.51	352	8.9	0	3.46	1.16	10.9	3	12	0	54	1.44	144	77	26.04	14.9	7.2	1
2	73	3	2	2	2	0	1	7	6	2	20	2	12	0	11	2880	2880	3564	1740	9324	2.4	1.3	2.3	5.9	3.2	20	2	9	14	2	1	7.6	400	8.8	0	3.87	1.03	13	4	15	0	40	1.49	149	78	17.84	14.8	6.7	0
2	88	6	3	2	3	1	2	7	6	2	27	1	24	1	7	0	0	99	345	99	3	2.3	1.9	7.1	10.4	28	1	11	9	0	-15	15.61	503	9.01	0	5.63	0.71	17.2	2	13	0	68	1.54	154	82	28.59	16.2	6.8	1
2	76	4	2	2	2	0	1	6	6	2	15	1	24	1	9	0	0	1584	840	1584	2.1	1.3	1.9	5.2	1.9	23	2	6	8	9	-15	13.29	410	9.6	0	5.63	0.71	16.2	2	7	1	46	1.46	146	79	21.53	13.5	6.3	1
2	88	6	3	2	3	0	1	7	6	2	21	2	10	0	5	0	0	231	1380	231	2.8	1.5	1.9	6.1	11.6	26	1	10	10	-30	-27	21.39	225	11.2	0	11.4	0.35	25.4	2	0	1	50	1.41	141	73	25.1	15.5	7.8	0
2	80	5	3	2	3	0	1	9	6	2	18	2	14	0	5	0	3360	792	2880	4152	3.4	2.8	2.6	8.7	4.2	28	1	13	11	12	-31	7.51	281	9.9	0	4.33	0.92	17.6	3	9	1	58	1.45	145	76	27.35	15.5	7.4	1
1	84	5	3	2	3	1	2	12	6	2	23	1	23	1	7	0	0	693	420	693	2.9	1.8	2.1	6.8	28.4	23	2	9	7	4	-36	7.16	432	10	0	3.92	1.02	9	4	14	0	74	1.62	162	76	28.16	22.4	8.5	1
2	88	6	3	2	3	0	1	6	6	2	17	2	15	1	7	0	0	99	140	99	2.1	1	2.4	5.6	0	27	1	10	6	-14	-28	13.12	250	11.8	0	5.76	0.69	16.1	2	5	1	70	1.59	159	79	27.69	21.5	8.5	0
2	71	3	2	2	2	0	1	4	6	2	17	2	10	0	8	0	0	0	960	0	2.5	1.8	2.1	6.4	2	23	2	10	5	3	-24	4.51	275	9.2	0	5.54	0.72	16.1	4	5	1	67	1.5	150	78	29.69	17.6	7.8	0
2	77	4	2	2	2	0	1	5	6	2	24	2	20	1	6	0	0	33	140	33	1.9	2	2.1	6	15.8	27	1	6	7	5	-23	8.17	261	10.8	0	5.51	0.73	15.7	3	7	1	77	1.5	150	80	34.36	16.8	7.5	1
2	78	4	2	2	2	0	1	6	6	2	19	2	18	1	8	0	0	149	1080	149	1.9	1.5	2	5.4	1	26	1	6	5	7	-23	13.54	302	12.4	0	5.62	0.71	16.8	3	5	1	51	1.48	148	74	23.42	14.8	6.8	1
2	71	3	2	2	2	0	1	17	5	1	27	2	10	0	5	0	300	66	70	366	2.3	1	2.4	5.7	18.4	29	1	10	16	2	2	7.66	380	10.9	0	3.83	1.04	11	3	15	0	65	1.52	152	85	28.13	19.4	8.4	0
2	77	4	2	2	2	0	1	9	6	2	22	2	17	1	7	0	720	1980	345	2700	2.6	1.3	2	5.9	6.9	28	1	8	10	2	-18	9.98	365	10.5	0	4	1	11.2	2	12	0	55	1.43	143	83	26.85	14.5	7.1	1
2	69	2	1	1	1	4	3	7	6	2	18	1	24	1	4	0	480	990	1020	1470	2.5	0.8	1.7	5	6.6	21	2	13	10	2	-27	8.2	356	11.4	0	5.45	0.73	11.3	3	10	0	65	1.52	152	79	28.05	19.8	8.6	0
2	72	3	2	2	2	0	1	10	6	2	19	2	12	0	9	0	0	0	960	0	2.4	1	2.1	5.5	1	25	1	10	7	1	-22	17.88	380	11.3	0	7.93	0.5	0	3	9	1	41	1.45	145	78	19.36	13.1	6.2	1
2	63	1	1	1	1	0	1	7	6	2	18	2	21	1	11	0	720	346.5	1260	1066.5	2.6	0.8	2	5.4	0	21	2	7	10	29	-31	7.41	337	11.2	0	3.5	1.14	14.4	4	16	0	36	1.4	140	76	18.11	13.9	7.1	0
2	92	7	3	2	4	0	1	4	6	2	14	1	21	1	10	0	1680	1386	270	3066	2.3	1.5	2.3	6	0	24	1	4	6	0	-25	19.38	230	13.3	0	5.5	0.73	20.3	2	5	1	37	1.36	136	70	20.22	12.1	6.6	1
2	85	6	3	2	3	0	1	5	6	2	16	2	17	1	7	0	0	0	210	0	3	2	3.1	8.1	1	25	1	6	10	5	-32	8.75	361	11.5	0	7.87	0.51	17.6	3	11	0	48	1.52	152	81	20.86	13.5	5.9	1
1	89	6	3	2	3	1	2	7	6	2	19	1	6	0	9	0	1440	2772	420	4212	2.5	1.3	2	5.8	0	26	1	11	8	-8	-20	5.24	337	11.4	0	4.98	0.8	16.1	3	12	0	61	1.52	152	74	26.23	17.9	7.8	1
2	68	2	1	1	1	1	2	10	6	2	19	1	19	1	9	0	0	2772	960	2772	2.4	2	2.4	6.8	13.7	25	1	14	14	18	-19	7.48	460	18.6	1	5.93	0.67	7.9	2	8	1	60	1.44	144	76	28.94	17.4	8.4	0
2	68	2	1	1	1	0	1	7	6	2	17	2	21	1	5	0	0	1584	1260	1584	3.1	2	3	8.1	9	27	1	9	9	1	-38	8.53	394	12.8	0	3.76	1.06	17.9	3	12	0	53	1.5	150	84	23.69	15.4	6.8	1
2	87	6	3	2	3	4	3	17	5	1	26	1	8	0	5	0	0	138.6	360	138.6	2.6	2	1.9	6.5	11.7	23	2	7	8	0	-11	17.33	432	11.6	0	4.01	1	11.1	2	14	0	45	1.5	150	82	19.91	14	6.2	1
2	64	1	1	1	1	0	1	9	6	2	27	2	18	1	7	0	0	264	270	264	3.9	1.8	2.4	8.1	7.7	29	1	13	11	15	-22	6.99	465	13.7	0	3.21	1.25	12.7	4	16	0	69	1.54	154	81	29.09	21.6	9.1	0
2	66	2	1	1	1	1	2	7	6	2	15	1	21	1	7	0	0	2772	960	2772	2.8	2	2.1	6.9	0	21	2	11	10	1	-30	7.65	342	16	0	4.02	1	16.7	3	11	0	40	1.49	149	79	17.97	16	7.2	0
2	66	2	1	1	1	0	1	5	6	2	12	1	18	1	8	240	120	415.8	270	775.8	2.5	1	2.3	5.8	1.6	21	2	7	8	2	-27	7.05	286	13	0	3.38	1.18	16.7	4	14	0	39	1.44	144	78	18.71	14.7	7.1	0
2	76	4	2	2	2	0	1	8	6	2	25	2	23	1	6	0	0	2772	395	2772	3.3	2.3	3	8.5	11.9	27	1	12	13	0	-3	8.22	473	12.8	0	2.85	1.4	17.3	4	16	0	64	1.5	150	80	28.44	15.7	7	1
2	84	5	3	2	3	2	2	14	6	2	25	1	17	1	5	0	1440	330	330	1770	2.1	1.8	1.9	5.7	13.1	25	1	12	15	0	0	8.23	365	19.2	1	5.34	0.75	11.2	4	14	0	59	1.54	154	81	24.88	16.1	6.8	1
2	61	1	1	1	1	3	3	11	6	2	27	2	24	1	7	0	0	99	345	99	2.5	1.8	1.9	6.1	11.3	26	1	10	13	-9	-9	10.19	500	12.4	0	3.06	1.31	20.2	3	12	0	79	1.42	142	84	39.18	13.4	6.6	1
2	66	2	1	1	1	0	1	6	6	2	20	2	24	1	7	0	0	0	120	0	2.5	1.5	2.3	6.3	5.8	27	1	17	15	28	0	6.23	347	20.3	1	3.16	1.27	11.2	4	16	0	58	1.59	159	81	23.06	18.4	7.3	0
2	69	2	1	1	1	2	2	4	6	2	9	1	20	1	7	0	0	2772	1440	2772	4.3	1.8	2.1	8.1	0	27	1	8	9	-23	0	9.08	281	12.6	0	4.95	0.81	14.7	3	13	0	59	1.54	154	79	24.79	17.9	7.5	0
2	65	2	1	1	1	1	2	7	6	2	22	1	23	1	7	0	240	99	840	339	3	1.5	2.3	6.8	18.7	30	1	16	17	7	-12	6.81	441.5	13.8	0	5.2	0.77	15.9	3	14	0	59	1.55	155	84	24.64	22	9.1	0
2	96	7	3	2	4	0	1	9	6	2	19	2	11	0	5	3840	2400	1188	1440	7428	2	2	2.4	6.4	0	24	1	9	12	7	-36	13.2	285	19	1	6.31	0.63	16.3	2	1	1	46	1.46	146	74	21.44	14	6.6	1
2	68	2	1	1	1	1	2	12	6	2	18	1	20	1	6	0	0	594	1680	594	3	2	2.7	7.7	0	27	1	10	10	-30	-33	9.86	225	12.5	0	3.87	1.03	12.2	4	16	0	54	1.52	152	82	23.29	17.1	7.4	0
2	68	2	1	1	1	0	1	15	6	2	26	2	18	1	9	360	300	792	395	1452	3.9	2.3	3.1	9.3	9.2	30	1	10	12	-3	-3	8.12	432	13.5	0	4.21	0.95	12.2	4	16	0	69	1.56	156	71	28.48	18.8	7.7	0
2	85	6	3	2	3	2	2	14	6	2	16	1	19	1	8	0	0	594	210	594	2.3	1.8	3.3	7.3	0	23	2	10	9	4	-15	14.97	357	14.7	0	5.88	0.68	18.3	1	6	1	53	1.42	142	75	26.28	14	6.9	1
2	86	6	3	2	3	0	1	7	6	2	20	2	12	0	11	2880	1840	1188	1680	5908	3.5	1	2.3	6.8	20.7	29	1	17	12	-10	-9	10.89	225	11.8	0	6.39	0.63	12.6	3	7	1	55	1.45	145	74	26.3	13.1	6.2	1
1	68	2	1	1	1	0	1	13	6	2	18	2	21	1	8	960	720	3564	540	5244	2.4	2.3	2.1	6.8	0	23	2	10	11	9	-40	7.58	443	20.8	0	3.41	1.17	10.8	4	16	0	66	1.61	161	77	25.35	24.9	9.6	0
2	78	4	2	2	2	0	1	7	6	2	18	2	21	1	5	0	0	330	115	330	2.3	2	2.3	6.5	1	28	1	6	6	0	-9	7.21	281	14.1	0	4.31	0.93	19.2	3	10	0	60	1.51	151	78	26.31	18.8	8.3	0
2	78	4	2	2	2	0	1	6	6	2	18	2	21	1	8	0	0	99	270	99	2.8	1	1.7	5.5	3.3	28	1	11	10	2	0	7.8	379	19.5	1	4.7	0.85	14.4	2	11	0	55	1.54	154	82	23.19	16.9	7.1	0
2	84	5	3	2	3	3	3	13	6	2	27	2	12	0	8	0	0	396	210	396	2	2	2	6	7.6	27	1	12	18	0	0	10.14	300	14.5	0	4.74	0.84	27.8	3	10	0	76	1.55	155	85	31.72	21.4	8.9	0
2	66	2	1	1	1	3	3	8	6	2	25	2	7	0	5	0	0	0	270	0	3.1	2.3	2.3	7.7	6.4	25	1	8	12	13	0	12.47	350	13.5	0	4.41	0.91	11.5	2	12	0	54	1.47	147	78	24.9	16.4	7.6	0
2	67	2	1	1	1	1	2	8	6	2	20	1	14	0	6	0	0	1188	960	1188	2.5	1.5	2	6	10.4	27	1	11	17	1	-23	7.76	386	16.2	1	5.71	0.7	16.5	3	9	1	61	1.5	150	81	27.29	15.4	6.8	1
2	88	6	3	2	3	0	1	7	6	2	13	1	11	0	8	0	0	594	960	594	2.5	1.8	2.1	6.4	10.5	28	1	10	9	4	-11	11.63	437	18.4	1	3.1	1.29	21.1	3	4	1	65	1.6	160	80	25.27	17.9	7	1
2	77	4	2	2	2	0	1	5	6	2	18	2	13	0	9	0	0	1584	960	1584	2.8	1	1.6	5.3	0	22	2	5	10	10	-25	7.89	398	23.2	1	6.48	0.62	5.3	3	11	0	63	1.52	152	78	27.27	12.5	5.4	1
2	87	6	3	2	3	1	2	8	6	2	19	1	18	1	8	0	0	396	2040	396	2.4	1.5	1.7	5.6	1.4	21	2	7	7	2	-30	13.25	280	13	0	5.57	0.72	15.3	3	11	0	48	1.44	144	77	23	14.9	7.2	0
2	64	1	1	1	1	0	1	4	6	2	17	2	17	1	7	0	0	594	270	594	2.6	1.3	2	5.9	6.2	25	1	17	16	0	0	7.3	279	12.2	0	3.42	1.17	9.8	4	15	0	64	1.53	153	83	27.51	21.7	9.3	0
2	68	2	1	1	1	0	1	16	6	2	17	2	24	1	6	0	0	198	210	198	3.3	2.5	3.6	9.3	13.9	30	1	11	13	-8	15	8.37	356	18	1	4.08	0.98	10.5	2	10	0	56	1.48	148	81	25.34	15.9	7.3	1
2	68	2	1	1	1	3	3	9	6	2	24	2	23	1	4	0	0	396	345	396	2.5	1.3	2.4	6.2	21.1	29	1	11	11	0	-15	8.87	354	19.3	1	3.74	1.07	15.3	3	10	0	75	1.53	153	85	32.17	24.8	10.6	0
2	78	4	2	2	2	1	2	6	6	2	20	1	8	0	10	240	720	594	1260	1554	2.6	1	2.1	5.8	0	27	1	13	13	0	-18	11.1	281	14.4	0	5.48	0.73	16.9	3	2	1	70	1.48	148	80	31.87	16.7	7.6	1
2	68	2	1	1	1	0	1	10	6	2	17	2	24	1	10	960	1440	2772	1260	5172	2.6	1.8	2.1	6.5	4.6	27	1	11	10	0	-29	7.23	358	13.9	0	3.08	1.3	15.3	4	16	0	72	1.43	143	78	34.97	19.4	9.5	0
2	65	2	1	1	1	0	1	8	6	2	21	2	20	1	6	0	0	594	2760	594	1.9	1.3	2.4	5.6	11.2	26	1	11	12	18	-13	6.49	338	16.3	1	3.46	1.16	13.3	3	13	0	50	1.49	149	81	22.34	15.3	6.9	0
2	66	2	1	1	1	0	1	7	6	2	18	2	18	1	5	0	0	1386	270	1386	3.3	1.3	2.1	6.6	0	23	2	11	9	18	0	7.7	300	13.6	0	3.15	1.27	9.9	3	14	0	43	1.44	144	73	20.74	15.2	7.3	0
2	62	1	1	1	1	0	1	7	6	2	12	1	20	1	5	0	720	198	270	918	2.1	1	1.9	5	0	26	1	10	10	9	-33	11.89	256	13.1	0	6.14	0.65	20.4	2	6	1	64	1.49	149	79	29.01	21.6	9.7	0
2	63	1	1	1	1	3	3	14	6	2	30	2	16	1	9	0	0	396	345	396	2.3	1.3	2.3	5.8	21.4	26	1	12	11	-20	-25	7.16	387	11.4	0	4.12	0.97	12.4	2	2	1	97	1.5	150	84	42.98	18.2	8.1	1
2	65	2	1	1	1	1	2	5	6	2	20	1	21	1	9	600	500	594	190	1694	3.3	1.8	2.1	7.1	4	23	2	10	13	21	-18	7.96	365	14.8	0	5.5	0.73	11.5	4	16	0	46	1.44	144	75	21.99	16.6	8	0
2	77	4	2	2	2	2	2	15	6	2	29	1	17	1	9	0	3080	0	465	3080	2.1	2.3	2.3	6.7	12.5	28	1	11	14	0	0	9.89	352	16.5	1	3.31	1.21	10.3	2	8	1	49	1.46	146	79	22.99	13.3	6.2	1
2	77	4	2	2	2	0	1	8	6	2	18	2	16	1	9	360	8400	1584	105	10344	2.4	1.3	2.4	6.1	6.4	26	1	9	10	5	-32	10.61	256	19.7	1	3.78	1.06	18	3	8	1	67	1.51	151	83	29.25	20.3	8.9	0
2	88	6	3	2	3	0	1	7	6	2	0	1	12	0	7	0	0	0	210	0	2.5	1.8	2.7	7	0	22	2	6	6	-1	-19	16.22	345	14	0	8.64	0.46	22.2	2	5	1	36	1.41	141	73	18.11	10.4	5.2	1
2	73	3	2	2	2	1	2	10	6	2	25	1	20	1	8	0	0	0	1140	0	2.9	2	2.4	7.3	5.7	29	1	11	13	6	-23	9.4	364	15.3	0	4.16	0.96	11.6	2	12	0	64	1.44	144	80	30.72	14.5	7	1
2	65	2	1	1	1	0	1	16	6	2	25	2	19	1	8	0	0	118.8	210	118.8	2	1.5	2.6	6.1	23.6	28	1	14	12	-8	-20	4.94	350	21.8	1	2.35	1.7	9.4	4	16	0	58	1.54	154	81	24.46	17	7.2	0
2	84	5	3	2	3	3	3	10	6	2	26	2	14	0	8	0	720	693	270	1413	2.8	1.8	1.9	6.4	8	24	1	9	6	-31	-13	13.55	278	14.1	0	5.59	0.72	13.9	2	6	1	48	1.47	147	76	22.12	14.3	6.6	1
2	66	2	1	1	1	0	1	8	6	2	21	2	24	1	9	0	0	396	1560	396	2.5	1.3	2.4	6.2	7.9	29	1	11	12	-4	-15	6.31	420	17.8	1	3.33	1.2	14.4	3	12	0	71	1.5	150	80	31.33	20.3	9	0
2	75	4	2	2	2	4	3	10	6	2	28	2	22	1	8	0	1440	66	345	1506	2.1	1	2.4	5.6	8.4	24	1	7	11	7	35	3.5	476	14.7	0	2.88	1.39	10.3	3	14	0	49	1.47	147	72	22.77	14.3	6.6	1
2	87	6	3	2	3	0	1	5	6	2	19	2	24	1	6	0	0	99	660	99	2.6	1.3	3	6.9	0	24	2	9	10	1	-21	10.48	393	15.7	0	4.71	0.85	18.4	4	16	0	48	1.5	150	82	21.33	15.4	6.9	0
2	66	2	1	1	1	2	2	13	6	2	24	1	22	1	9	0	0	396	490	396	2	1.8	2.3	6	19.4	22	2	6	15	45	35	5.22	417	15.8	0	25.3	0.16	9.2	4	12	0	53	1.62	162	80	20.35	16.6	6.3	1
2	65	2	1	1	1	0	1	9	6	2	21	2	24	1	6	1440	160	297	960	1897	3.3	2.5	2.7	8.5	3.4	23	2	12	12	2	-27	6.42	495	21.6	1	3.29	1.22	10.3	4	16	0	71	1.49	149	76	31.76	19.8	8.9	0
2	71	3	2	2	2	0	1	14	6	2	22	2	9	0	10	360	480	2772	960	3612	2.3	1	1.9	5.1	4.2	19	2	15	15	1	-25	10.98	336	15.9	0	3.93	1.02	17	3	8	1	60	1.51	151	75	26.31	17.7	7.8	0
2	78	4	2	2	2	0	1	6	6	2	21	2	24	1	7	0	2200	1815	1210	4015	3.1	2	2.6	7.7	8.2	28	1	6	18	26	-17	5.89	393	23.3	1	3.08	1.3	10.5	4	15	0	55	1.56	156	78	22.39	16.7	6.9	0
2	78	4	2	2	2	0	1	9	6	2	16	2	17	1	8	0	6720	0	1140	6720	2	1.3	2.1	5.4	1.2	21	2	20	13	17	-32	8.38	316	13.4	0	3.64	1.1	10.9	4	16	0	39	1.49	149	76	17.61	12.7	5.7	1
2	90	7	3	2	4	0	1	6	6	2	8	1	0	0	9	1440	3600	2970	1080	8010	1.9	1.5	2	5.4	0	27	1	9	7	-12	-20	9.25	393	14.8	0	5.2	0.77	11.2	3	0	1	54	1.48	148	80	24.56	14.3	6.5	1
1	80	5	3	2	3	0	1	6	6	2	22	2	22	1	7	0	1440	396	420	1836	3.1	1.3	2.6	7	3.4	26	1	13	15	1	-25	11.89	225	23.1	0	6.35	0.63	12.7	3	7	1	63	1.58	158	73	25.4	21.8	8.7	1
2	89	6	3	2	3	0	1	7	6	2	19	2	16	1	9	0	3840	990	840	4830	2.5	2	2.9	7.4	3.6	24	1	11	12	2	-16	10.99	385.8	16.8	1	8.96	0.45	17.2	3	11	0	49	1.43	143	75	23.77	13.6	6.6	1
2	63	1	1	1	1	1	2	8	6	2	22	1	17	1	9	0	0	9702	1080	9702	3.9	1	2.1	7	16.7	27	1	9	11	3	-25	8.69	450	15.4	0	4.15	0.96	11.4	4	16	0	85	1.6	160	79	33.36	22.9	8.9	0
2	83	5	3	2	3	1	2	9	6	2	19	1	23	1	9	0	4320	1980	1860	6300	2.6	1.5	2	6.1	0	24	2	8	11	5	-22	7.77	387	17.2	1	3.59	1.11	17.8	4	16	0	38	1.4	140	72	19.18	13.9	7.1	0
2	66	2	1	1	1	0	1	8	6	2	18	2	24	1	8	0	0	198	270	198	3.1	1	2.6	6.7	1.8	28	1	10	13	4	-32	7.67	286	18.2	1	3.98	1.01	9.7	3	12	0	67	1.5	150	81	29.78	21.7	9.7	0
1	67	2	1	1	1	2	2	6	6	2	27	1	24	1	9	0	1440	2772	720	4212	3.4	1.3	2.3	6.9	3.3	29	1	15	15	13	-37	5.91	490	20.7	0	2.86	1.4	9.6	4	16	0	73	1.6	160	75	28.59	27.6	10.8	0
1	80	5	3	2	3	0	1	6	6	2	19	2	24	1	9	6000	720	2376	540	9096	2.5	1.3	3.4	7.2	2	26	1	10	14	2	-39	9.79	390	18.9	0	4.93	0.81	8.6	3	9	1	69	1.62	162	79	26.37	22.2	8.5	1
2	65	2	1	1	1	1	2	7	6	2	21	1	22	1	3	0	0	99	120	99	2.8	1	2.4	6.2	5.3	29	1	11	13	15	-12	4.9	412	18.6	1	2.66	1.5	10.2	4	16	0	68	1.47	147	80	31.42	19.2	8.9	0
1	81	5	3	2	3	0	1	11	6	2	13	1	21	1	4	0	0	0	840	0	2.4	1.5	1.7	5.6	0	28	1	10	11	5	-10	6.1	409	24.5	0	2.2	1.82	7.1	4	16	0	44	1.46	146	68	20.55	14.6	6.9	1
2	82	5	3	2	3	0	1	5	6	2	12	1	15	1	8	0	0	396	630	396	2.6	1.3	2.3	6.2	11.2	25	1	11	8	-12	-24	9.24	281	14.7	0	4.28	0.93	17.9	3	8	1	53	1.47	147	77	24.57	14	6.5	1
1	84	5	3	2	3	1	2	13	6	2	26	1	24	1	9	0	0	1386	360	1386	2.9	2.5	3	8.4	0	28	1	10	15	0	-40	7.61	459	28	1	3.28	1.22	12.6	4	10	0	64	1.55	155	76	26.76	21.4	8.9	1
2	84	5	3	2	3	0	1	7	6	2	17	2	12	0	8	0	0	99	270	99	2.5	1.8	2.4	6.7	3	25	1	10	8	16	0	8.13	387	15.4	0	3.2	1.25	13.4	2	7	1	45	1.5	150	78	19.87	17.6	7.8	0
1	81	5	3	2	3	1	2	14	6	2	22	1	24	1	8	1440	720	1584	420	3744	2.8	1.5	2.1	6.4	7.4	30	1	10	14	12	-19	7.45	750	29.9	1	4.66	0.86	11.4	4	14	0	61	1.5	150	72	27.24	21.6	9.6	0
1	73	3	2	2	2	3	3	8	6	2	25	2	24	1	9	0	0	2244	420	2244	3.5	1.8	3.3	8.5	0	29	1	9	10	9	-14	11.88	326	17.3	0	5.75	0.7	17.5	3	11	0	69	1.71	171	79	23.6	27.7	9.5	0
2	87	6	3	2	3	3	3	12	6	2	26	2	11	0	5	0	0	99	210	99	2.1	1.3	2.4	5.8	10.7	29	1	10	9	-8	-20	13.84	226	16.4	1	6.05	0.66	28.3	3	3	1	56	1.45	145	80	26.73	14.2	6.7	1
1	90	7	3	2	4	0	1	6	6	2	18	2	24	1	6	0	480	2970	660	3450	3	1.5	2.6	7.1	3	30	1	10	8	1	-29	8.87	294	19.3	0	4.02	1	16.5	3	15	0	63	1.65	165	84	22.99	20.3	7.5	1
2	94	7	3	2	4	3	3	10	6	2	24	2	20	1	8	0	0	1386	260	1386	2.1	2	2.1	6.3	20.9	27	1	5	6	0	-3	8.17	315	17	1	4.66	0.86	15.2	2	5	1	49	1.42	142	80	24.1	14	6.9	0
2	65	2	1	1	1	0	1	7	6	2	21	2	17	1	7	0	0	1980	1380	1980	2.4	1.3	2.7	6.3	0	25	1	10	15	12	3	6.9	470	19.1	1	3.44	1.16	7.3	4	15	0	39	1.39	139	79	20.39	14.4	7.5	0
2	73	3	2	2	2	0	1	12	6	2	15	1	19	1	11	0	0	594	960	594	3.5	2.5	2.3	8.3	0.8	22	2	7	10	20	-35	9.8	501	26.2	1	5.2	0.77	10.2	3	10	0	63	1.54	154	77	26.35	14.8	6.2	1
2	75	4	2	2	2	1	2	8	6	2	17	1	17	1	8	0	0	99	195	99	2.6	1.8	2.4	6.8	2.2	26	1	9	9	10	-17	7.85	376	19.9	1	5.23	0.76	17.2	3	13	0	72	1.45	145	80	34.2	16	7.6	1
2	67	2	1	1	1	3	3	9	6	2	28	2	22	1	11	240	720	693	270	1653	2.8	1.3	3.6	7.6	23.6	30	1	14	19	36	1	5.53	478	23.8	1	5.02	0.8	9	4	16	0	58	1.49	149	84	26.26	17.4	7.8	0
2	72	3	2	2	2	3	3	5	6	2	27	2	21	1	7	0	0	297	230	297	2.8	1.3	2.3	6.3	18.7	25	1	11	10	-9	-16	12.23	354	16.8	1	5.32	0.75	11.2	1	12	0	48	1.49	149	81	21.67	14.4	6.5	1
2	78	4	2	2	2	4	3	15	6	2	27	1	24	1	9	0	0	297	285	297	2.1	2	2.1	6.3	24.3	29	1	13	17	-9	-18	5.65	363	19.3	1	2.19	1.83	8.2	3	7	1	80	1.56	156	82	32.79	18.1	7.5	1
2	86	6	3	2	3	0	1	5	6	2	21	2	21	1	7	0	0	0	2760	0	1.9	1	2.9	5.7	1.4	23	2	11	16	1	7	11.63	281	17.8	1	4.44	0.9	10.7	4	16	0	48	1.53	153	80	20.46	14.8	6.3	1
2	75	4	2	2	2	0	1	9	6	2	9	1	20	1	7	0	480	1584	1380	2064	2.5	1.3	2.7	6.5	0	20	2	11	16	3	-27	7.83	387	15.8	0	4.01	1	9.1	3	7	1	77	1.5	150	79	34.22	21.3	9.5	0
2	66	2	1	1	1	1	2	11	6	2	22	1	14	0	6	0	0	1584	1260	1584	3	1.5	1.9	6.4	3	19	2	8	9	17	24	8.87	344	17	1	4.66	0.86	17.2	3	12	0	62	1.51	151	82	27.02	18	7.9	0
2	67	2	1	1	1	3	3	10	6	2	24	2	7	0	9	0	0	356.4	295	356.4	2.9	1.8	2	6.6	14.8	25	1	8	11	2	-20	7.17	532	16.5	1	4.98	0.8	14.9	4	16	0	58	1.51	151	82	25.57	18.9	8.3	0
2	74	3	2	2	2	1	2	13	6	2	19	1	17	1	8	0	0	693	234	693	3.5	2	2.6	8.1	42	30	1	17	19	1	-7	8.16	351	20.9	1	3.6	1.11	9.3	4	16	0	59	1.54	154	72	24.88	15.6	6.6	1
2	82	5	3	2	3	1	2	7	6	2	17	1	24	1	9	0	720	396	840	1116	2.4	2	2	6.4	1.4	29	1	8	7	5	-14	10.8	467.5	24	1	6.36	0.63	22.2	3	10	0	68	1.52	152	75	29.61	18.6	8	0
2	63	1	1	1	1	1	2	13	6	2	15	1	24	1	9	0	0	693	930	693	2.1	0.8	3	5.9	0	27	1	11	14	4	-17	8.93	357	16.3	1	3.6	1.11	13	3	11	0	82	1.57	157	83	33.31	28.3	11.5	0
2	70	3	2	2	2	0	1	7	6	2	12	1	17	1	9	0	0	2772	70	2772	2.8	1.3	2.3	6.3	1.2	29	1	6	9	10	-23	7.97	381	17.1	1	4.76	0.84	13.3	4	15	0	53	1.5	150	92	23.51	19.4	8.6	0
2	81	5	3	2	3	0	1	15	6	2	29	2	21	1	5	0	0	1386	465	1386	2.4	1.5	2.7	6.6	27.5	28	1	11	10	0	0	6.89	451	25.3	1	3.4	1.18	7	4	13	0	73	1.44	144	82	35.3	15	7.2	1
1	80	5	3	2	3	0	1	5	6	2	16	2	14	0	9	0	0	396	540	396	3.9	1.3	2.4	7.6	6	26	1	8	10	-30	-38	8.98	326	18.5	0	3.16	1.27	13.9	3	10	0	62	1.53	153	72	26.66	22.9	9.8	0
2	64	1	1	1	1	2	2	16	6	2	23	1	13	0	7	480	960	792	1380	2232	2.9	1	2.1	6	14.6	24	2	6	16	4	-34	6.33	450	19.2	1	3.14	1.27	6.4	3	11	0	58	1.44	144	78	28.02	19	9.2	0
2	68	2	1	1	1	0	1	11	6	2	14	1	9	0	5	0	0	198	1080	198	2.5	1.8	1.9	6.1	0	26	1	11	13	10	-24	6.5	450	16.3	1	2.85	1.4	10	3	7	1	64	1.52	152	82	27.57	17.3	7.5	1
2	68	2	1	1	1	3	3	9	6	2	21	1	18	1	9	0	480	528	840	1008	2.3	1.8	1.9	5.9	14.8	26	1	10	9	7	-17	11.33	216	19	1	6.42	0.62	15	3	6	1	51	1.4	140	76	25.97	16.5	8.4	0
2	67	2	1	1	1	0	1	5	6	2	14	1	20	1	5	960	1920	4158	1080	7038	2.3	1.3	2	5.5	0	26	1	10	11	1	-24	9.95	450	21.9	1	4.92	0.81	12	3	9	1	56	1.43	143	75	27.48	15.8	7.7	0
1	81	5	3	2	3	4	3	24	4	1	27	1	20	1	11	0	1440	396	720	1836	3.8	2	2.6	8.3	15.5	25	1	14	15	0	11	9.09	452	24.8	0	13.14	0.3	20	4	14	0	64	1.54	154	75	26.86	18.8	7.9	1
2	65	2	1	1	1	2	2	19	5	1	22	1	21	1	5	0	1200	990	315	2190	1.8	1.3	2.6	5.6	19.9	28	1	9	13	4	2	6.8	402	20.9	1	3.74	1.07	10.6	3	14	0	66	1.52	152	82	28.35	18.9	8.2	0
2	72	3	2	2	2	3	3	10	6	2	24	2	19	1	6	0	0	1188	345	1188	2.9	2.3	2	7.1	1.6	27	1	16	13	-9	-12	8.78	500	17.6	1	2.91	1.37	13.5	4	14	0	63	1.58	158	85	25.32	20	8	0
2	77	4	2	2	2	0	1	7	6	2	19	2	20	1	7	0	0	594	840	594	3.8	2	2.9	8.6	3.2	28	1	10	15	15	0	7.4	496	22	1	3.81	1.05	7.8	4	15	0	45	1.39	139	77	23.19	12	6.2	1
2	81	5	3	2	3	0	1	6	6	2	17	2	14	0	9	0	480	1188	1080	1668	2.9	1.5	2	6.4	7.4	25	1	9	9	0	-36	10.95	717	18.5	1	4.01	1	18.2	1	10	0	56	1.5	150	82	24.67	16.9	7.5	0
1	66	2	1	1	1	0	1	9	6	2	25	2	24	1	9	360	4320	3564	720	8244	2.8	1.3	3.7	7.7	4	29	1	11	12	22	-21	5.39	400	35.8	1	2.88	1.39	13.7	4	15	0	88	1.72	172	76	29.75	22.4	7.6	1
2	68	2	1	1	1	0	1	7	6	2	15	1	19	1	5	0	1200	495	1500	1695	2.4	1	2.4	5.8	10.6	29	1	10	13	11	-15	7.83	330	22.4	1	3.45	1.16	14	4	12	0	58	1.48	148	80	26.25	17.7	8.1	0
2	66	2	1	1	1	1	2	16	6	2	26	1	23	1	7	0	0	297	210	297	2.5	2	3.1	7.6	12.1	29	1	17	17	0	-15	8	581	18.6	1	2	2	7	4	16	0	49	1.5	150	87	21.64	15.6	6.9	0
2	65	2	1	1	1	0	1	9	6	2	20	2	14	0	9	0	0	1584	2220	1584	3	2	2.6	7.6	8.5	25	1	12	14	5	-25	6.47	391	18.5	1	4	1	13.2	3	11	0	52	1.47	147	79	24.06	15.6	7.2	0
2	65	2	1	1	1	0	1	9	6	2	26	2	24	1	8	0	0	4950	840	4950	2.3	1.8	2.6	6.6	8.9	26	1	9	10	7	-15	8.3	440	18.8	1	5.84	0.68	10.1	4	16	0	53	1.48	148	79	24.06	16.8	7.7	0
2	67	2	1	1	1	3	3	8	6	2	22	1	24	1	8	0	0	594	345	594	3	1.3	1.7	6	8.7	26	1	12	13	0	-23	7.91	500	21.6	1	3.26	1.23	9.6	4	16	0	48	1.5	150	85	21.51	15.8	7	0
2	75	4	2	2	2	0	1	10	6	2	24	2	6	0	10	0	720	396	840	1116	3.5	1	2.1	6.6	13.2	26	1	14	13	9	-25	8.14	605.5	19.7	1	4.24	0.94	12.3	3	13	0	80	1.55	155	81	33.47	18.1	7.5	1
2	75	4	2	2	2	0	1	11	6	2	19	2	18	1	11	0	0	1188	1020	1188	2.6	1.5	1.7	5.8	7.8	23	2	13	10	-10	-34	17.3	225	15.9	0	7.88	0.51	28.5	3	3	1	48	1.46	146	72	22.52	15.2	7.1	0
2	66	2	1	1	1	1	2	5	6	2	24	1	24	1	7	0	0	0	105	0	2.8	1.3	3.4	7.4	20.2	26	1	13	22	4	-15	5.07	359	19.8	1	2.84	1.41	9.3	4	16	0	59	1.54	154	84	25.05	17.1	7.2	1
1	66	2	1	1	1	4	3	17	5	1	28	2	24	1	9	#NULL!	#NULL!	#NULL!	#NULL!	#NULL!	3.6	1.8	1.9	7.2	17.4	29	1	13	15	0	-15	10.6	543	51	1	3.16	1.27	9.6	4	13	0	78	1.61	161	79	30.13	28.5	11	0
1	67	2	1	1	1	0	1	4	6	2	23	2	20	1	5	0	0	594	660	594	2.8	1.8	3.1	7.6	17.5	26	1	7	14	-21	-28	6.5	413	25.3	0	3.85	1.04	11.4	3	13	0	52	1.54	154	71	21.84	21.6	9.1	0
1	82	5	3	2	3	4	3	13	6	2	16	1	11	0	7	0	0	594	420	594	3.9	1.3	1.9	7	0	26	1	7	7	0	-21	9.8	480	26.9	0	6.11	0.65	19.3	3	10	0	61	1.44	144	77	29.61	23.1	11.2	0
2	67	2	1	1	1	0	1	7	6	2	15	1	21	1	7	0	360	1980	960	2340	2.6	1.5	2.1	6.3	1.2	27	1	13	13	25	-31	7.54	453	21.7	1	3.07	1.3	10	4	16	0	65	1.52	152	79	28.31	18.4	8	0
2	75	4	2	2	2	0	1	18	5	1	25	2	22	1	9	0	0	9702	210	9702	2.5	2	2.4	6.9	27.9	31	1	13	15	0	-47	9.02	375	17.5	1	3.22	1.24	11.1	2	3	1	80	1.52	152	78	34.63	22.7	9.8	0
1	81	5	3	2	3	1	2	6	6	2	20	1	22	1	3	0	0	297	420	297	3.1	1.3	2.4	6.8	3.6	27	1	6	8	4	-34	7.31	320	26.9	0	4.16	0.96	13	3	13	0	70	1.59	159	66	27.69	21.4	8.4	1
2	76	4	2	2	2	0	1	15	6	2	15	1	14	0	6	0	0	0	210	0	2.9	1.5	2.1	6.5	0.8	30	1	10	10	8	-19	8.75	365	19.8	1	4.9	0.82	13.7	4	15	0	62	1.46	146	78	29.09	19.8	9.3	0
1	77	4	2	2	2	0	1	6	6	2	24	2	20	1	10	0	1320	297	790	1617	3.1	1.5	2	6.6	6.3	26	1	13	16	10	-24	7.4	454	23.1	0	2.94	1.36	7.1	3	13	0	55	1.49	149	71	24.64	22.7	10.2	0
2	86	6	3	2	3	0	1	12	6	2	21	2	12	0	5	0	0	33	70	33	2.5	1.3	1.3	5	0	27	1	10	12	-14	-21	10.65	222	22.6	1	6.29	0.64	18.2	3	11	0	56	1.47	147	79	25.92	13.1	6.1	1
2	75	4	2	2	2	3	3	7	6	2	20	1	23	1	11	2880	2400	4158	345	9438	2.1	1.5	2.6	6.2	11.9	26	1	19	16	0	-16	6.6	504	19	1	4.77	0.84	11.4	4	16	0	64	1.52	152	80	27.48	18	7.8	0
2	71	3	2	2	2	1	2	9	6	2	14	1	22	1	7	0	140	1584	840	1724	3.3	2.5	2.9	8.6	3.5	29	1	9	11	20	-36	9.15	378	19.9	1	3.8	1.05	7.1	3	10	0	51	1.43	143	73	24.99	16.3	8	0
2	66	2	1	1	1	0	1	11	6	2	23	2	15	1	5	0	1200	1089	160	2289	2.8	1.8	2.1	6.6	23	28	1	8	16	9	-15	6.24	358	23.7	1	3.98	1.01	12.9	4	13	0	57	1.53	153	85	24.14	17.7	7.5	0
2	73	3	2	2	2	3	3	19	5	1	23	2	22	1	8	0	0	148.5	450	148.5	3.6	1.3	3	7.9	16.2	24	1	14	22	0	-12	5.5	525	24.7	1	2.5	1.6	8.1	4	14	0	51	1.41	141	83	25.55	17	8.6	0
2	69	2	1	1	1	0	1	7	6	2	18	2	13	0	6	0	120	1188	135	1308	2.1	1	2.1	5.3	7.9	27	1	10	8	0	-33	12.06	220	19.6	1	4.77	0.84	17.2	3	13	0	68	1.41	141	74	34.4	19.3	9.7	0
2	76	4	2	2	2	0	1	3	6	2	16	2	14	0	8	1920	480	2970	840	5370	2.3	1.8	3.1	7.1	6.6	23	2	10	14	23	-29	10.68	445	17.6	1	5.16	0.78	9.2	4	8	1	47	1.41	141	77	23.54	15.5	7.8	0
2	77	4	2	2	2	0	1	5	6	2	25	2	24	1	5	0	1200	2772	345	3972	2.8	2	3	7.8	14.9	29	1	11	15	-1	-12	8.25	408	16.9	1	3.57	1.12	10.7	4	13	0	74	1.44	144	86	35.88	16.5	8	1
2	62	1	1	1	1	0	1	8	6	2	15	1	20	1	9	720	1200	990	245	2910	3	1.5	1.7	6.2	0	20	2	10	15	0	0	6.53	482	17.4	1	1.89	2.12	10.2	4	16	0	55	1.61	161	81	21.22	16.9	6.5	1
1	68	2	1	1	1	3	3	9	6	2	18	1	24	1	9	0	0	594	420	594	3.4	1.8	2.7	7.8	2.8	28	1	12	16	20	3	4.25	605	30.6	1	1.86	2.15	6.4	4	13	0	57	1.57	157	75	23.29	24.9	10.1	0
2	67	2	1	1	1	0	1	16	6	2	25	2	18	1	8	0	480	165	210	645	2.8	1.5	2.1	6.4	13.4	26	1	8	11	-3	0	4.34	345	17.5	1	3.21	1.25	10.1	4	16	0	50	1.5	150	72	22.22	16	7.1	0
2	66	2	1	1	1	3	3	14	6	2	26	2	18	1	6	0	0	49.5	320	49.5	2.9	1.5	2.7	7.1	6.4	30	1	12	16	-5	0	5.9	454	29.3	1	3.04	1.32	8.7	2	11	0	55	1.49	149	83	24.68	14.8	6.7	1
2	72	3	2	2	2	0	1	8	6	2	22	2	18	1	6	0	360	792	840	1152	1.9	1	2.7	5.6	6	26	1	9	10	11	0	8.58	275	20.6	1	4.12	0.97	15.8	3	16	0	55	1.48	148	82	24.97	16.5	7.6	0
1	82	5	3	2	3	0	1	6	6	2	19	2	23	1	8	0	1160	396	420	1556	3	1.8	2.4	7.2	2.8	25	1	10	12	5	-47	7.14	408	29.2	1	4.2	0.95	11.2	3	11	0	56	1.56	156	83	22.89	18.2	7.5	1
2	79	4	2	2	2	2	2	12	6	2	27	1	23	1	6	0	0	1386	240	1386	3	1.3	2.6	6.8	19.3	27	1	10	17	0	-11	10.97	256	22.5	1	4.24	0.94	16.6	2	13	0	61	1.54	154	83	25.72	18	7.6	1
2	81	5	3	2	3	4	3	18	5	1	26	1	14	0	6	0	0	148.5	395	148.5	2.5	1.5	2.4	6.4	8.3	27	1	10	12	-4	-5	8.03	316	19.8	1	4.03	0.99	15.4	2	12	0	62	1.52	152	80	26.84	18.9	8.2	0
1	66	2	1	1	1	0	1	6	6	2	19	2	18	1	7	0	1680	0	720	1680	3	1.8	2.4	7.2	10.8	30	1	12	11	-10	-30	6.81	387	25	0	2.43	1.65	10.4	4	15	0	62	1.6	160	73	24.02	21	8.2	1
1	70	3	2	2	2	2	2	6	6	2	28	1	24	1	8	240	480	396	540	1116	2.9	1.5	2.4	6.8	0	27	1	10	14	11	-20	8.3	610	19.7	0	2.94	1.36	15.2	3	16	0	74	1.61	161	77	28.39	23.6	9.1	1
2	73	3	2	2	2	0	1	13	6	2	24	2	23	1	8	0	0	132	330	132	3.1	1.3	2.6	7	11.3	28	1	11	11	-3	-3	7.24	423	20.5	1	3.22	1.24	9.2	4	16	0	74	1.55	155	82	30.8	20.6	8.6	0
2	76	4	2	2	2	4	3	5	6	2	21	1	23	1	9	0	2880	2376	1260	5256	3	1	2.3	6.3	13.6	25	1	12	16	11	-24	7.07	528	18	1	1.31	3.05	12.9	3	14	0	56	1.48	148	77	25.61	17.3	7.9	0
2	79	4	2	2	2	0	1	6	6	2	20	2	15	1	8	0	480	1188	840	1668	2.6	1	2	5.6	8.7	26	1	16	18	20	-31	7.8	438.3	21.2	1	4.06	0.99	7.7	2	6	1	71	1.46	146	78	33.31	16.1	7.5	1
2	66	2	1	1	1	3	3	12	6	2	19	1	9	0	6	0	840	231	285	1071	3	1.5	1.9	6.4	7.5	25	1	9	10	-7	-30	7.22	201	28.4	1	3.68	1.09	14.4	3	12	0	102	1.62	162	80	38.87	28.2	10.7	0
2	74	3	2	2	2	1	2	11	6	2	23	1	24	1	9	0	0	297	1080	297	3.5	1	3	7.5	20.5	28	1	13	13	6	0	6.61	439	25	1	3.88	1.03	10.3	4	16	0	77	1.52	152	75	33.46	20.2	8.7	0
2	71	3	2	2	2	4	3	7	6	2	25	1	14	0	8	0	1680	1386	195	3066	2.6	1.8	1.7	6.1	8.4	28	1	10	7	0	-20	9.82	276	17	1	4.34	0.92	19.9	4	15	0	64	1.51	151	74	28.03	19	8.3	0
2	68	2	1	1	1	0	1	11	6	2	17	2	24	1	5	0	0	0	210	0	3	1.3	3.7	8	3.1	24	1	11	11	21	-30	8.53	356	19.7	1	4.64	0.86	11.2	3	13	0	47	1.47	147	84	21.7	16.1	7.5	0
2	79	4	2	2	2	0	1	20	5	1	25	2	20	1	9	0	0	198	210	198	2.1	1.8	2.6	6.5	22.7	26	1	10	19	0	9	6.28	483	18.9	1	2.9	1.38	10	3	8	1	55	1.5	150	81	24.27	17.2	7.6	0
1	67	2	1	1	1	0	1	6	6	2	17	2	24	1	9	0	0	594	540	594	3	1.3	1.7	6	0.4	25	1	9	13	12	-33	7.24	468	25.6	0	3.24	1.23	12.3	4	16	0	68	1.59	159	76	26.78	24.5	9.7	0
2	67	2	1	1	1	1	2	14	6	2	24	1	21	1	8	0	0	0	420	0	3.3	1.5	2.4	7.2	10.6	24	1	10	13	4	-14	6.13	402	22.3	1	3.12	1.28	13.9	3	14	0	51	1.51	151	80	22.46	16.5	7.2	0
2	75	4	2	2	2	1	2	6	6	2	22	1	15	1	9	0	1680	1386	1260	3066	2.9	1.5	1.7	6.1	2	21	2	11	12	11	-17	9.23	281	24	1	4.46	0.9	12.1	3	8	1	58	1.46	146	81	26.98	14.4	6.8	1
1	73	3	2	2	2	4	3	13	6	2	27	1	19	1	6	0	0	0	420	0	2.4	0.8	2.3	5.4	4.7	27	1	7	7	5	-14	7.84	423	17	0	5.28	0.76	14.2	3	10	0	59	1.47	147	76	27.35	17.8	8.2	1
2	76	4	2	2	2	0	1	7	6	2	18	2	12	0	7	0	0	198	840	198	2.1	1.8	1.9	5.7	7.3	29	1	5	9	13	-22	6.21	431	19	1	4.9	0.82	12.7	3	9	1	53	1.42	142	75	26.28	17.1	8.5	0
1	67	2	1	1	1	3	3	6	6	2	12	1	24	1	7	0	0	0	540	0	3.4	2.8	3.6	9.7	17.8	29	1	10	11	10	-27	7.2	506	29.2	1	3.11	1.29	14.7	4	12	0	64	1.6	160	75	25.12	21.9	8.6	1
2	67	2	1	1	1	0	1	7	6	2	26	2	23	1	6	4320	8400	6930	195	19650	3	2	3	8	11.1	31	1	16	12	22	-19	5.04	380	25.4	1	4.57	0.88	6.1	4	15	0	71	1.52	152	83	30.73	21.3	9.2	0
2	66	2	1	1	1	3	3	12	6	2	30	2	24	1	9	0	0	1980	540	1980	3.1	2.5	2.9	8.5	14.7	29	1	10	18	1	-6	5.71	478	26.7	1	3.1	1.29	7.7	4	16	0	70	1.58	158	81	28.12	19.7	7.9	0
2	70	3	2	2	2	0	1	7	6	2	17	2	24	1	9	0	0	2772	270	2772	2.9	1.3	2.1	6.3	2.2	28	1	16	11	4	0	6.23	365	19.3	1	4.03	0.99	19.4	3	9	1	69	1.57	157	85	27.95	20.5	8.3	0
2	64	1	1	1	1	1	2	7	6	2	19	1	24	1	4	0	0	396	2280	396	2.8	1.3	2.1	6.1	3.6	28	1	10	13	24	0	5.8	336	21.5	1	4.67	0.86	11.3	4	16	0	53	1.52	152	87	22.9	18.5	8	0
2	69	2	1	1	1	0	1	9	6	2	17	2	8	0	8	0	0	1782	1260	1782	2.1	1	1.9	5	0	28	1	16	16	13	-34	10.26	288	18	1	6.48	0.62	7.1	3	7	1	56	1.49	149	81	25.4	17	7.7	0
2	81	5	3	2	3	0	1	13	6	2	26	2	23	1	11	0	0	396	325	396	2.8	1.8	1.9	6.4	11.4	29	1	11	10	0	18	5.71	456	27.1	1	3	1.33	11.2	3	14	0	61	1.53	153	81	26.14	33.1	14.1	0
1	90	7	3	2	4	1	2	12	6	2	19	1	21	1	9	880	3600	4158	540	8638	2.6	1.3	2.4	6.3	0	28	1	10	7	-23	-37	9.04	433	25.6	0	3.16	1.27	15.9	2	4	1	56	1.63	163	73	20.96	16.7	6.3	1
2	63	1	1	1	1	2	2	20	5	1	24	1	22	1	8	0	0	198	80	198	2.3	1	2.9	6.1	29.7	25	1	11	14	4	-22	7.63	371	19.4	1	3.21	1.25	11.4	3	13	0	61	1.51	151	81	26.71	14.4	6.3	1
2	67	2	1	1	1	2	2	6	6	2	0	1	14	0	9	720	1920	1980	960	4620	2.4	1.3	2	5.6	0	25	1	8	8	0	-35	10.85	338	19.3	1	5.4	0.74	11.3	3	4	1	58	1.44	144	78	27.97	17.4	8.4	0
2	76	4	2	2	2	0	1	13	6	2	23	2	20	1	9	2880	1440	594	1020	4914	3.1	1.3	2.1	6.5	1.6	27	1	5	7	19	-28	6.52	420	20.5	1	3.26	1.23	11.4	3	14	0	55	1.5	150	81	24.53	15.6	6.9	0
2	62	1	1	1	1	0	1	8	6	2	20	2	18	1	8	0	1920	2376	1560	4296	3.9	2.5	2.3	8.7	1.6	26	1	8	8	23	18	6.64	394	19.3	1	3.67	1.09	16.6	4	16	0	65	1.41	141	77	32.9	18.7	9.4	0
2	62	1	1	1	1	0	1	10	6	2	20	2	19	1	8	0	540	198	1860	738	2.9	1.8	2.3	6.9	11.3	29	1	8	10	9	0	6.37	420	21.8	1	3.17	1.26	12	3	13	0	65	1.51	151	83	28.51	19.2	8.4	0
1	65	2	1	1	1	1	2	9	6	2	23	1	24	1	7	0	5040	198	540	5238	4.1	1	3	8.1	23.3	28	1	22	23	15	-32	4.84	366	34	1	2.34	1.71	6	4	15	0	72	1.58	158	75	28.72	27.1	10.9	1
2	73	3	2	2	2	2	2	13	6	2	27	1	24	1	6	0	0	396	900	396	2.9	2.5	2.7	8.1	16.1	29	1	9	16	0	-2	6.4	375	22.6	1	2.81	1.42	11.7	2	14	0	58	1.56	156	72	23.92	17.5	7.2	0
2	62	1	1	1	1	0	1	6	6	2	26	2	22	1	8	0	0	1584	1440	1584	2.8	2	2.9	7.6	10.9	28	1	9	10	24	0	5.88	438	19.3	1	2.82	1.42	11	4	15	0	55	1.49	149	80	24.59	18.1	8.2	0
2	64	1	1	1	1	1	2	11	6	2	27	1	21	1	6	0	480	594	1080	1074	3.3	2	3.4	8.7	14.5	29	1	8	13	29	3	6.46	365	21.1	1	3.44	1.16	10.7	4	16	0	65	1.47	147	74	30.17	18	8.3	1
1	87	6	3	2	3	0	1	8	6	2	24	2	18	1	9	0	0	396	540	396	3.1	1.3	2.9	7.2	6	24	1	7	7	0	-16	7.53	308	28.8	1	3.55	1.13	13.5	3	12	0	67	1.64	164	80	24.8	23.1	8.6	1
2	62	1	1	1	1	1	2	6	6	2	21	1	24	1	7	0	480	396	965	876	3.1	2	2	7.1	7.6	23	2	13	15	9	-28	6.76	492	21.7	1	3.45	1.16	9.8	4	15	0	82	1.58	158	87	32.73	25.7	10.3	0
1	75	4	2	2	2	1	2	12	6	2	21	1	22	1	6	0	0	5544	420	5544	3.1	2.5	2.9	8.5	3.5	23	2	10	14	12	-32	7.07	702	25.4	0	4	1	3.2	4	16	0	67	1.6	160	78	26.17	21.8	8.5	1
2	70	3	2	2	2	0	1	6	6	2	17	2	23	1	9	0	0	231	660	231	2.3	1.5	2.4	6.2	0	28	1	10	17	18	0	8.12	338	20.4	1	3.29	1.22	6.9	4	12	0	61	1.5	150	78	27.07	19.3	8.6	0
2	70	3	2	2	2	3	3	17	5	1	25	2	22	1	9	0	0	277.2	420	277.2	3.3	2.3	2.3	7.8	12	27	1	14	15	5	-12	7.6	420	20.1	1	2.85	1.4	9.5	4	16	0	75	1.48	148	84	34.38	17.2	7.8	1
2	77	4	2	2	2	0	1	6	6	2	19	2	15	1	11	0	0	148.5	960	148.5	3	1.5	2.1	6.6	2.4	23	2	18	16	3	-34	5.35	383	23.1	1	3.47	1.15	11.4	3	11	0	39	1.52	152	78	16.97	13.7	6	0
1	78	4	2	2	2	0	1	12	6	2	16	2	24	1	7	0	0	396	420	396	2.1	1	1.9	5	19.2	29	1	10	10	4	-30	9.9	480	21.2	0	5.11	0.78	16.8	4	12	0	67	1.59	159	78	26.5	22.6	8.9	1
2	79	4	2	2	2	0	1	5	6	2	21	2	18	1	9	0	360	1584	960	1944	3.3	2.5	2.9	8.6	14.8	29	1	9	8	15	-16	6.88	333	21.7	1	13.94	0.29	13.5	4	13	0	52	1.42	142	80	25.89	15.7	7.8	0
2	77	4	2	2	2	0	1	6	6	2	19	2	13	0	8	0	480	792	1440	1272	3.1	2	2.7	7.8	0	23	2	12	15	6	2	7.4	299	22.4	1	3.59	1.11	11.4	4	16	0	55	1.46	146	78	25.9	16.7	7.8	0
1	79	4	2	2	2	0	1	7	6	2	17	2	24	1	7	960	720	2376	420	4056	3.6	2	2.9	8.5	4	25	1	15	12	0	-28	7.44	480	21.3	0	5.1	0.78	7.2	4	16	0	58	1.53	153	75	24.56	19.3	8.2	1
1	80	5	3	2	3	0	1	9	6	2	25	2	18	1	6	0	0	198	420	198	3.6	1.3	1.9	6.7	2.2	27	1	10	10	0	-26	10.26	369	21.7	0	4.33	0.92	16.3	2	14	0	71	1.68	168	76	25.26	26.3	9.3	1
2	64	1	1	1	1	0	1	10	6	2	9	1	24	1	5	0	0	0	105	0	3.4	1.5	2.6	7.5	4.2	30	1	19	20	8	-9	6.34	360	22	1	6.39	0.63	11	4	13	0	54	1.5	150	76	24.04	18	8	0
2	73	3	2	2	2	0	1	6	6	2	21	2	24	1	8	0	6720	396	1260	7116	2.9	2	2.1	7	3.2	26	1	9	12	10	2	6.03	365	22.7	1	3.11	1.29	13.2	4	16	0	52	1.52	152	81	22.33	16.8	7.3	0
2	69	2	1	1	1	0	1	10	6	2	26	2	22	1	8	0	0	594	1380	594	2.9	1.3	2.6	6.7	18	27	1	11	14	10	-28	8.24	460	21.1	1	3.46	1.16	10	4	16	0	74	1.55	155	84	30.76	22.5	9.4	0
2	77	4	2	2	2	4	3	7	6	2	27	1	24	1	7	0	0	594	395	594	2.6	2.3	2	6.9	5.6	28	1	15	15	1	-14	8.29	470	22.7	1	3.55	1.13	14.5	4	15	0	60	1.55	155	85	24.97	17.4	7.2	0
2	72	3	2	2	2	0	1	4	6	2	15	1	11	0	7	4800	2400	1980	840	9180	2.6	1.3	1.6	5.5	12	25	1	12	12	7	0	11.3	216	22.8	1	6.42	0.62	8.1	3	11	0	69	1.52	152	79	29.82	20.5	8.9	0
1	74	3	2	2	2	2	2	7	6	2	23	1	23	1	8	0	0	594	540	594	2.6	1.3	1.9	5.7	7	27	1	8	10	0	-9	6.8	414	25.3	0	3	1.33	15.3	3	13	0	76	1.7	170	77	26.4	26.3	9.1	1
1	66	2	1	1	1	4	3	8	6	2	22	1	23	1	10	0	0	297	540	297	3	1.3	3	7.3	6.2	27	1	9	15	-2	-16	6.72	450	28	1	3.47	1.15	1.6	4	16	0	75	1.58	158	78	30.2	21.3	8.5	1
2	68	2	1	1	1	0	1	8	6	2	28	2	14	0	9	1920	4320	4158	1248	10398	3.5	2.3	2.6	8.3	20.2	29	1	9	12	25	-23	6.37	287	23	1	3.3	1.21	9.6	3	11	0	57	1.48	148	79	25.98	16.3	7.4	1
2	71	3	2	2	2	0	1	12	6	2	28	2	23	1	9	0	160	594	270	754	2.9	1.8	2.9	7.5	14.7	28	1	12	17	8	-23	6	358	22.4	1	2.69	1.49	8.8	3	13	0	63	1.54	154	85	26.44	21.3	9	0
1	79	4	2	2	2	1	2	5	6	2	25	1	21	1	7	0	0	0	380	0	2.6	1	2.9	6.5	2	29	1	15	15	10	23	8.31	720	26.6	0	6.62	0.6	13.1	3	13	0	57	1.6	160	76	22.19	18.5	7.2	1
1	90	7	3	2	4	0	1	6	6	2	18	2	16	1	8	0	0	594	420	594	3.8	1.5	2.7	8	0.2	21	2	9	7	3	-33	10.95	324	25	0	5.19	0.77	12	4	13	0	64	1.5	150	77	28.49	18.1	8	1
2	63	1	1	1	1	2	2	8	6	2	20	1	18	1	7	2880	2880	2772	1440	8532	2.8	0.8	1.9	5.4	3.2	26	1	9	11	0	-13	8.27	338	23.2	1	3.95	1.01	19.5	4	13	0	74	1.61	161	85	28.43	23.2	8.9	0
2	70	3	2	2	2	1	2	14	6	2	26	1	16	1	6	0	480	594	445	1074	3.1	1.8	2.1	7	21.1	26	1	11	7	0	3	7.5	411	22.9	1	3.56	1.12	4	4	16	0	55	1.53	153	83	23.45	14.2	6.1	1
2	70	3	2	2	2	1	2	6	6	2	27	1	24	1	7	0	0	594	330	594	2.9	1.3	2.1	6.3	2.6	27	1	18	16	-1	-2	7.18	420	24	1	2.65	1.51	7.1	4	15	0	84	1.61	161	83	32.37	22.4	8.6	0
2	69	2	1	1	1	4	#NULL!	15	6	2	22	1	19	1	8	0	0	396	310	396	3.3	1.8	2	7	17.5	28	1	8	12	-4	-7	6.8	510	23.5	1	3.87	1.03	10.8	4	10	0	82	1.59	159	83	32.28	20.8	8.2	1
1	68	2	1	1	1	0	1	8	6	2	21	2	24	1	9	0	0	594	540	594	3.3	2	2.6	7.8	0	25	1	11	15	11	-4	6.5	390	32.5	1	3.16	1.27	10	4	15	0	81	1.61	161	76	31.36	29.7	11.5	0
2	84	5	3	2	3	1	2	10	6	2	29	1	20	1	8	0	0	594	465	594	2.1	2.3	2.6	7	26	27	1	8	10	0	-35	7.25	437	22.5	1	4.22	0.95	14.9	4	15	0	64	1.53	153	83	27.34	17.2	7.4	1
2	68	2	1	1	1	1	2	18	5	1	25	1	21	1	6	0	1440	132	840	1572	2.5	2.3	2.3	7	13.3	27	1	7	8	4	-5	5.9	546	23	1	3.56	1.12	14	4	15	0	57	1.56	156	85	23.42	17	7	0
2	62	1	1	1	1	0	1	7	6	2	21	2	22	1	9	0	0	396	250	396	3.4	2.3	3.9	9.5	12.8	30	1	12	10	3	-18	6.53	478	22.2	1	4.31	0.93	12.3	3	14	0	62	1.46	146	82	29.27	17.6	8.2	0
2	87	6	3	2	3	0	1	7	6	2	10	1	18	1	7	21600	1680	1452	1080	24732	2.8	0.8	1.9	5.4	0	27	1	10	10	5	-22	10.95	391	22.8	1	4.84	0.83	11.8	3	14	0	57	1.42	142	78	28.42	13.8	6.8	1
2	62	1	1	1	1	0	1	14	6	2	27	2	16	1	8	0	0	1188	265	1188	2.9	1.3	2.3	6.4	13.8	31	1	11	13	0	-31	5.91	400	24.1	1	2.75	1.45	8.4	4	11	0	82	1.51	151	78	35.88	21.5	9.4	0
1	76	4	2	2	2	0	1	7	6	2	20	2	14	0	4	0	0	198	540	198	2	1	2	5	3	26	1	7	7	-9	-28	9.97	340	23.8	0	3.64	1.1	26.6	4	15	0	75	1.63	163	72	28.04	26.2	9.9	0
2	64	1	1	1	1	3	3	19	5	1	28	2	24	1	7	0	3360	1386	210	4746	2.9	3	2.4	8.3	27.1	29	1	11	18	0	15	5.75	597	30	1	2.89	1.38	9.8	4	16	0	78	1.61	161	82	30.05	17	6.6	1
2	63	1	1	1	1	1	2	14	6	2	28	1	22	1	7	0	0	693	110	693	2.8	1.5	2.9	7.1	21.1	30	1	13	20	23	-8	5.71	420	22.5	1	2.99	1.34	10.3	3	13	0	64	1.45	145	82	30.49	17.5	8.3	1
1	78	4	2	2	2	0	1	7	6	2	14	1	18	1	8	15360	6720	792	420	22872	3.1	2.8	3.4	9.3	1	29	1	0	6	14	-39	15.94	337	27.4	1	5.89	0.68	18.9	3	11	0	65	1.6	160	77	25.39	24.1	9.4	1
1	68	2	1	1	1	2	2	12	6	2	29	1	21	1	3	0	240	99	720	339	3	1.3	2.1	6.4	7.8	26	1	11	16	9	-32	5.45	410	31.9	1	3.08	1.3	7.7	4	15	0	71	1.72	172	81	23.83	30.3	10.2	0
2	69	2	1	1	1	2	2	10	6	2	27	1	24	1	7	0	0	198	490	198	2.6	1.5	2.3	6.4	10.4	28	1	16	14	-30	0	8.11	475	24.7	1	3.41	1.17	12.5	4	15	0	69	1.56	156	80	28.44	18.3	7.5	1
1	80	5	3	2	3	4	3	7	6	2	21	1	24	1	7	0	0	594	420	594	2.9	2.3	3.9	9	0	26	1	11	10	-10	-20	16.02	481	25	0	5.71	0.7	13	3	12	0	71	1.6	160	77	27.73	21.8	8.5	1
2	62	1	1	1	1	2	2	6	6	2	20	1	15	1	5	0	0	1980	1440	1980	2.3	1	2.3	5.5	5.6	24	1	17	16	0	-30	5.11	338	22.8	1	2.16	1.85	16.9	4	16	0	66	1.61	161	85	25.38	18.8	7.3	1
2	81	5	3	2	3	0	1	5	6	2	21	2	20	1	5	0	0	0	960	0	2.3	1.3	2.7	6.2	3.8	30	1	16	17	14	-37	5.5	585	22.7	1	2.9	1.38	7.3	3	10	0	60	1.43	143	77	29.29	16.2	7.9	0
2	62	1	1	1	1	1	2	5	6	2	13	1	19	1	5	0	0	92.4	840	92.4	4.1	1.5	2.1	7.8	6.6	24	2	8	12	19	-18	6.44	432	23	1	6.38	0.63	9.8	3	16	0	62	1.54	154	78	26.14	16.8	7.1	1
2	72	3	2	2	2	0	1	18	5	1	22	2	24	1	6	0	0	792	345	792	2.8	1.8	2.1	6.6	11.5	30	1	10	17	-19	4	7.3	372	25.4	1	3.53	1.13	8.5	3	13	0	73	1.5	150	81	32.31	28.8	12.8	0
1	74	3	2	2	2	0	1	9	6	2	22	2	24	1	8	0	0	0	520	0	4	2.3	2.7	9	6	28	1	10	11	6	-19	7.51	395	29	1	3.63	1.1	11	4	14	0	67	1.52	152	74	29.04	23.7	10.2	1
2	62	1	1	1	1	1	2	6	6	2	26	1	22	1	11	0	0	990	960	990	3.1	2.3	2.7	8.1	16.1	27	1	15	14	4	-24	7.29	611	24.6	1	3.9	1.03	11.9	4	15	0	63	1.53	153	81	27.08	18	7.7	0
1	74	3	2	2	2	1	2	6	6	2	18	1	7	0	9	0	0	792	420	792	2.9	1.8	1.6	6.2	0.4	22	2	9	8	-30	-30	10.1	216	27	0	7.18	0.56	4.5	3	3	1	64	1.57	157	71	25.88	20.2	8.2	1
1	74	3	2	2	2	0	1	20	5	1	26	2	24	1	6	360	720	1584	660	2664	3	2.8	3.3	9.1	13.2	28	1	16	17	12	-25	4.3	489	29.9	1	1.97	2.03	7	4	14	0	54	1.565	156.5	74	21.88	21	8.6	1
1	76	4	2	2	2	2	2	8	6	2	25	1	19	1	6	0	360	990	420	1350	2.5	2.3	2.6	7.3	10.4	27	1	10	11	-9	0	9.2	352	26	0	2.98	1.34	15	4	15	0	59	1.63	163	77	22.32	19.2	7.2	1
2	63	1	1	1	1	4	3	12	6	2	26	1	22	1	5	360	1200	693	115	2253	3.8	2	2.6	8.3	13	28	1	7	9	30	-6	7.66	350	24	1	3.54	1.13	11.4	4	14	0	68	1.49	149	80	30.54	20.6	9.3	0
2	70	3	2	2	2	0	1	8	6	2	20	2	22	1	11	0	2900	7755	1435	10655	2.5	1	2.1	5.6	9.6	26	1	10	9	15	-27	6.38	338	23.6	1	3.89	1.03	16.1	4	15	0	62	1.6	160	86	24.37	18.1	7.1	0
2	60	1	1	1	1	2	2	9	6	2	20	1	23	1	6	0	0	231	1260	231	3.1	2	2.4	7.6	2	29	1	14	22	26	2	4.47	380	26	1	3.04	1.32	10.3	4	15	0	54	1.54	154	81	22.85	18.3	7.7	0
1	73	3	2	2	2	0	1	14	6	2	16	2	24	1	9	880	960	1980	420	3820	2.5	2.3	3.7	8.5	9	28	1	18	20	5	-19	4.33	394	29.2	1	3.13	1.28	5	3	13	0	51	1.45	145	78	24.4	20.4	9.7	0
1	65	2	1	1	1	4	3	9	6	2	25	1	24	1	6	0	480	1782	420	2262	2.4	1.3	2	5.6	10	28	1	7	8	3	-23	7.74	618	32.8	1	3.98	1.01	16.1	4	15	0	79	1.62	162	72	30.1	25.3	9.6	1
1	71	3	2	2	2	0	1	9	6	2	21	2	24	1	6	0	1440	198	540	1638	3.9	1.8	2.3	7.9	7	30	1	10	16	8	-24	6.81	310	24.3	0	2.77	1.44	9.2	4	16	0	58	1.57	157	72	23.65	23.8	9.6	0
1	88	6	3	2	3	0	1	5	6	2	16	2	24	1	7	0	180	1584	660	1764	2.9	1.5	1.7	6.1	0	29	1	12	15	28	-40	6.14	394	25.9	0	4.11	0.97	12.5	3	12	0	56	1.54	154	72	23.53	18.1	7.6	1
2	67	2	1	1	1	0	1	7	6	2	21	2	18	1	7	480	240	1584	960	2304	2.4	1	1.9	5.2	9.7	25	1	6	8	0	-23	11.2	420	27	1	8.61	0.46	16.1	3	13	0	52	1.49	149	76	23.38	18.7	8.4	0
1	68	2	1	1	1	0	1	13	6	2	23	2	21	1	9	0	0	0	540	0	3	1.8	1.9	6.6	17	25	1	11	16	14	-17	7.8	308	34.7	1	4.19	0.95	11.1	3	9	1	71	1.72	172	77	24	22.6	7.6	1
1	73	3	2	2	2	0	1	7	6	2	25	2	24	1	5	2880	240	297	820	3417	2.1	1.5	1.9	5.5	4	24	2	7	9	12	-23	6.55	534	29.5	1	3.09	1.29	16.7	4	16	0	77	1.7	170	81	26.54	25.8	8.9	1
2	68	2	1	1	1	1	2	7	6	2	25	1	21	1	6	0	0	990	960	990	2.4	1.5	1.9	5.7	3.6	27	1	10	9	23	-33	10.8	400	27.6	1	5.2	0.77	10.2	3	13	0	62	1.53	153	76	26.27	15.2	6.5	1
2	69	2	1	1	1	0	1	15	6	2	25	2	24	1	7	0	0	330	210	330	2.6	2.2	3.9	8.7	31.4	27	1	20	17	0	-27	6.86	465	26.7	1	2.32	1.72	13.4	3	12	0	62	1.48	148	83	28.44	17.8	8.1	0
1	73	3	2	2	2	0	1	5	6	2	26	2	24	1	7	0	0	99	540	99	2.9	1.5	2.1	6.5	3.8	28	1	10	12	19	-27	6.8	495	27.1	1	2.89	1.38	14.6	4	14	0	64	1.57	157	75	26.01	23.5	9.5	1
1	63	1	1	1	1	3	3	9	6	2	27	2	23	1	11	0	720	1782	720	2502	4	3.1	3.6	10.7	16.1	27	1	11	13	13	-9	5.63	420	26.3	0	2.63	1.52	5.1	4	16	0	51	1.55	155	74	21.06	19.7	8.2	1
1	71	3	2	2	2	2	2	4	6	2	12	1	22	1	8	0	0	594	420	594	1.6	2	3	6.6	12.6	30	1	10	14	3	-30	6.97	410	26.6	0	3.64	1.1	12.8	4	16	0	64	1.53	153	71	27.25	19.5	8.4	1
1	71	3	2	2	2	0	1	11	6	2	21	2	22	1	11	0	2160	0	720	2160	2	0.8	1.6	4.3	10.7	27	1	10	9	0	0	12.25	350	29.1	1	7.84	0.51	19.7	1	0	1	78	1.53	153	74	33.32	18.1	7.7	1
1	75	4	2	2	2	1	2	9	6	2	15	1	17	1	7	0	0	534.6	420	534.6	3.6	2	2.9	8.5	8.1	27	1	7	9	-15	-32	6.93	304	30.6	1	4.62	0.87	6.2	3	14	0	64	1.51	151	74	28.03	22	9.6	0
2	72	3	2	2	2	0	1	13	6	2	24	2	24	1	8	0	0	3168	210	3168	3.3	2	2.7	8	17.9	28	1	12	14	0	-18	2.32	357	27.9	1	2.32	1.72	3.5	2	7	1	86	1.54	154	78	36.22	28.1	11.8	0
1	65	2	1	1	1	0	1	4	6	2	26	2	18	1	10	0	0	297	540	297	3.6	1.3	2	6.9	7.4	26	1	14	14	20	-19	7.03	430	34.3	1	3.55	1.13	14.1	4	16	0	57	1.6	160	71	22.38	22.2	8.7	1
2	72	3	2	2	2	0	1	6	6	2	21	2	24	1	9	0	0	594	330	594	3.3	1.3	2.3	6.8	8.1	28	1	15	14	0	-14	7.9	354	27.9	1	2.32	1.72	3.5	4	16	0	86	1.54	154	82	36.22	27.7	11.7	0
1	65	2	1	1	1	0	1	5	6	2	21	2	23	1	8	0	0	594	970	594	3.9	2	3.1	9	4.8	30	1	11	13	6	-22	6.74	460	32.6	1	3.41	1.17	10.1	4	13	0	78	1.68	168	75	27.78	27.9	9.9	0
2	72	3	2	2	2	0	1	5	6	2	22	2	19	1	7	0	0	2772	1440	2772	3.3	2	2.1	7.4	0	19	2	14	12	13	0	6.67	365	28.3	1	5.16	0.78	11.4	3	13	0	52	1.45	145	77	24.68	15.7	7.5	0
2	69	2	1	1	1	4	3	15	6	2	26	1	17	1	8	0	0	2772	320	2772	3.3	2	2.1	7.4	10	28	1	7	11	0	-23	8.22	387	27	1	3.38	1.18	11.6	3	11	0	88	1.6	160	82	34.18	24.7	9.6	0
2	62	1	1	1	1	0	1	11	6	2	8	1	14	0	9	0	0	396	1310	396	2.9	1.8	2.6	7.2	0	28	1	10	14	2	-13	7.63	367	28.6	1	3.3	1.21	7.7	3	11	0	82	1.5	150	79	36.53	25.1	11.1	0
2	70	3	2	2	2	0	1	9	6	2	16	2	7	0	5	0	0	1188	960	1188	2	1.5	2.4	5.9	7.8	27	1	8	9	1	-26	10.6	270	28.8	1	7.71	0.52	15.1	3	8	1	62	1.53	153	77	26.31	18	7.7	0
1	64	1	1	1	1	4	3	4	6	2	23	1	15	1	8	0	0	138.6	540	138.6	3.3	2	3.1	8.4	19.3	29	1	10	10	2	-37	11.69	308	30.2	1	4.9	0.82	17.8	2	5	1	63	1.57	157	74	25.56	25.7	10.4	0
1	73	3	2	2	2	0	1	7	6	2	25	2	24	1	8	0	360	594	540	954	2.3	1.3	2.4	5.9	3.6	29	1	15	14	11	-34	5.12	493	30	1	2.6	1.54	12.3	3	11	0	75	1.61	161	77	29.05	24.1	9.3	1
1	85	6	3	2	3	0	1	6	6	2	10	1	13	0	8	2400	960	1188	420	4548	2.4	1.5	2	5.9	0	26	1	11	17	10	-36	7.88	587	40.5	1	4.24	0.94	11.2	4	15	0	92	1.61	161	75	35.3	29.8	11.5	0
1	75	4	2	2	2	1	2	8	6	2	28	1	24	1	8	0	0	198	420	198	2.9	1	3.4	7.3	36.1	30	1	11	15	7	-18	5.5	486	37.2	1	3.22	1.24	11.8	3	15	0	74	1.57	157	72	29.98	23.7	9.6	0
1	74	3	2	2	2	4	3	11	6	2	20	1	19	1	8	0	360	792	660	1152	2.8	1.8	3.1	7.6	14.3	29	1	6	10	10	-14	7.7	450	29.7	1	2.47	1.62	10.5	4	14	0	60	1.61	161	74	23.26	21.4	8.3	1
1	71	3	2	2	2	1	2	7	6	2	27	1	20	1	6	0	2400	4158	540	6558	3.1	2	3.4	8.6	6	29	1	13	10	3	-34	8.96	420	30.1	1	3.63	1.1	14	4	16	0	81	1.62	162	78	30.83	24.3	9.2	1
1	76	4	2	2	2	0	1	6	6	2	28	2	19	1	8	0	240	594	660	834	3	1.8	2.3	7	5.7	27	1	12	14	10	-23	7.39	338	31.2	1	3.68	1.09	13.5	3	7	1	65	1.69	169	81	22.83	24.4	8.5	1
1	63	1	1	1	1	0	1	6	6	2	23	2	22	1	9	360	720	2772	660	3852	2.3	2	2.9	7.1	3.8	25	1	12	15	11	-30	7.07	537	29.8	1	2.77	1.44	11.5	4	16	0	88	1.6	160	78	34.45	26.8	10.5	0
1	75	4	2	2	2	0	1	16	6	2	24	2	24	1	10	0	0	99	420	99	2.8	1.8	2.7	7.2	19.2	26	1	10	15	3	-29	4.83	810	33	1	3.02	1.32	9.2	3	14	0	62	1.7	170	75.5	21.35	21.8	7.5	1
1	86	6	3	2	3	0	1	8	6	2	20	2	11	0	8	360	480	2772	420	3612	3.3	1.8	2.1	7.1	1.6	28	1	10	11	7	-18	8.19	404	32.2	1	3.47	1.15	7.9	4	16	0	56	1.53	153	80	23.97	22.8	9.7	0
1	69	2	1	1	1	0	1	21	5	1	28	2	22	1	6	0	0	0	840	0	2.3	1	2.4	5.7	23.7	29	1	15	15	-18	-11	5.94	465	29.1	1	2.22	1.8	14.5	3	14	0	96	1.71	171	76	32.83	25.9	8.9	1
1	62	1	1	1	1	0	1	15	6	2	28	2	20	1	8	0	0	792	540	792	3	1.8	2.4	7.2	23.2	26	1	12	14	5	3	6.2	367	32.8	1	3.17	1.26	9.8	3	13	0	64	1.59	159	77	25.36	23.5	9.3	1
1	77	4	2	2	2	4	3	10	6	2	20	1	18	1	9	0	0	4158	660	4158	2.4	1.8	2.6	6.7	0	30	1	15	12	8	-27	9.19	338	30	1	3.74	1.07	17.5	3	11	0	67	1.53	153	76	28.62	25.2	10.7	1
1	73	3	2	2	2	0	1	8	6	2	22	2	19	1	9	0	0	1386	540	1386	3.4	1.8	3.1	8.3	13.5	29	1	13	28	-19	-32	8.94	456	30.8	1	3.22	1.24	12.8	4	16	0	77	1.53	153	76	32.85	24.1	10.3	1
1	79	4	2	2	2	0	1	8	6	2	25	2	21	1	5	0	0	1782	420	1782	2.8	2	2.9	7.6	6.2	26	1	9	16	0	3	5.46	707	31.7	1	2.86	1.4	6.6	3	12	0	55	1.59	159	73	21.6	20.5	8.1	1
1	64	1	1	1	1	0	1	6	6	2	30	2	24	1	9	0	0	792	840	792	3.9	1	2.6	7.5	10.9	26	1	15	13	23	-30	7.23	543	40.9	1	3.55	1.13	11.8	4	16	0	79	1.7	170	82	27.44	29.8	10.3	0
2	68	2	1	1	1	0	1	6	6	2	23	2	15	1	8	960	480	1188	1140	2628	3.3	1.5	2.6	7.3	12.2	27	1	9	17	23	1	5.19	385	30	1	4.19	0.95	7	3	14	0	71	1.5	150	84	31.56	19.1	8.5	0
1	65	2	1	1	1	0	1	5	6	2	17	2	24	1	7	0	0	594	840	594	3.5	2.3	2.6	8.3	0	25	1	0	7	8	-18	6.8	430	31.4	1	2.68	1.49	9.9	4	14	0	69	1.63	163	92	25.89	25.8	9.7	0
1	79	4	2	2	2	0	1	12	6	2	26	2	20	1	9	480	5040	5544	780	11064	2.8	3	2.9	8.6	0	29	1	15	16	-11	-24	6.92	388	31.9	1	3.69	1.08	9.6	3	13	0	75	1.61	161	76	28.74	23	8.9	0
1	72	3	2	2	2	4	3	5	6	2	22	1	24	1	8	0	480	1980	420	2460	2.9	2	2.1	7	10.6	26	1	11	14	3	26	8.3	450	31.4	1	5.67	0.71	12.2	3	16	0	74	1.61	161	77	28.51	24.4	9.4	1
1	62	1	1	1	1	0	1	9	6	2	23	2	24	1	5	0	0	198	840	198	2.8	1.5	2.1	6.4	6.3	27	1	12	13	5	-9	8.01	543	32.2	1	4.13	0.97	12.2	4	16	0	71	1.61	161	78	27.35	30.5	11.8	0
2	63	1	1	1	1	0	1	11	6	2	26	2	24	1	7	0	0	138.6	325	138.6	1.9	1.3	2.1	5.3	9.3	29	1	15	18	-18	-18	5.82	352	35.2	1	3	1.33	10.4	4	16	0	96	1.68	168	73	33.87	25.2	8.9	0
1	80	5	3	2	3	0	1	8	6	2	30	2	24	1	11	960	720	2772	720	4452	3	3	3.6	9.6	17.5	28	1	13	13	1	-19	6.07	487	36.3	1	3.53	1.13	9	4	16	0	58	1.54	154	75	24.46	20.8	8.8	0
1	71	3	2	2	2	1	2	9	6	2	27	1	24	1	7	0	8400	792	420	9192	2.5	2.3	2.7	7.5	6.6	29	1	8	11	10	-43	7.45	402	32.5	1	2.9	1.38	8.2	4	16	0	58	1.57	157	72	23.65	22.4	9.1	0
1	74	3	2	2	2	0	1	7	6	2	27	2	23	1	7	13440	1200	198	420	14838	2.3	1.3	2.7	6.2	24.7	26	1	14	15	-24	-27	6.57	380	35.7	1	3.61	1.11	9.4	3	13	0	76	1.64	164	85	28.33	28.6	10.6	0
1	69	2	1	1	1	3	3	6	6	2	15	1	24	1	7	13440	6720	396	420	20556	2.9	1.5	2.4	6.8	0	23	2	9	17	28	-29	6.16	562	32.2	1	5.74	0.7	7.1	4	15	0	62	1.57	157	75	25.15	21.3	8.6	1
1	70	3	2	2	2	3	3	7	6	2	24	2	24	1	11	0	1680	2772	420	4452	2.3	1.3	2.6	6.1	22.1	28	1	13	13	9	-22	6.6	394	32.9	1	3.73	1.07	10.9	4	13	0	67	1.67	167	81	23.88	26.5	9.5	0
1	63	1	1	1	1	4	3	5	6	2	14	1	23	1	8	0	0	594	420	594	3.5	1.8	3.1	8.4	5.4	24	1	10	10	15	2	7.1	712	34.8	1	4.12	0.97	10.7	4	16	0	51	1.64	164	77	18.81	21.2	7.9	1
1	64	1	1	1	1	4	3	18	5	1	22	1	24	1	6	0	0	396	540	396	3.1	2.5	3.7	9.3	25.9	29	1	13	20	13	-14	5.2	676	37.9	1	3.01	1.33	9.8	4	16	0	67	1.68	168	82	23.84	26.8	9.5	0
1	74	3	2	2	2	0	1	9	6	2	27	2	24	1	8	0	800	297	660	1097	3.3	1.3	2.3	6.8	4.9	27	1	8	10	9	-44	7.32	492	37.4	1	2.99	1.34	10.3	3	12	0	73	1.64	164	76	27.1	26	9.7	0
1	63	1	1	1	1	0	1	11	6	2	26	2	24	1	11	0	0	264	360	264	3.1	1.8	2.3	7.2	9.3	29	1	10	18	-18	-18	5.7	352	35.2	1	3	1.33	10.4	4	14	0	96	1.68	168	86	33.87	30.6	10.8	0
1	78	4	2	2	2	1	2	6	6	2	14	1	17	1	8	0	0	2772	420	2772	3.5	1.5	2.1	7.1	11.2	28	1	13	15	-11	-19	6.79	320	34.5	1	5.11	0.78	10.1	3	8	1	74	1.13	113	69	57.8	17.3	13.6	0
1	71	3	2	2	2	0	1	5	6	2	25	2	24	1	5	0	0	0	360	0	2.9	2	3	7.9	3.6	30	1	11	14	10	-3	7	735	39	1	3.56	1.12	11.5	2	15	0	88	1.7	170	76	30.45	22.6	7.8	1
1	63	1	1	1	1	0	1	11	6	2	26	2	24	1	11	5760	3360	4158	420	13278	2.9	1.8	2.7	7.3	16.5	27	1	14	17	15	-36	6.88	450	47.5	1	3.12	1.28	10.5	4	15	0	91	1.61	161	79	34.95	30.4	11.7	0
2	71	3	2	2	2	0	1	13	6	2	29	2	23	1	8	0	0	0	240	0	2.4	2	3.1	7.5	24	28	1	18	21	13	3	5.05	642.5	34	1	2.35	1.7	8.2	4	15	0	64	1.66	166	89	23.15	19.5	7.1	0
1	76	4	2	2	2	0	1	11	6	2	26	2	22	1	8	960	720	4158	720	5838	3.5	2.3	3	8.8	4	30	1	13	12	7	3	8.05	379	38	1	3.41	1.17	14.8	4	15	0	88	1.76	176	84	28.34	31.6	10.2	0
1	77	4	2	2	2	0	1	6	6	2	17	2	19	1	7	0	240	264	360	504	3.4	1.8	2.3	7.4	12	27	1	15	19	0	-14	6.25	550	34.5	1	2.43	1.65	11.4	4	16	0	87	1.56	156	76	35.59	21.3	8.8	1
1	63	1	1	1	1	1	2	6	6	2	25	1	24	1	7	0	360	297	540	657	4.3	2	3	9.3	14	31	1	9	16	0	0	4.89	629	35.2	1	2.56	1.56	7.3	4	16	0	63	1.61	161	77	24.23	24.5	9.5	0
2	75	4	2	2	2	1	2	12	6	2	19	1	7	0	8	0	0	66	1435	66	2.1	1	1.7	4.8	0	24	2	10	10	0	-13	11.1	324	38	1	6.15	0.65	9.9	4	7	1	51	1.42	142	79	25.09	12.5	6.2	1
1	76	4	2	2	2	0	1	16	6	2	22	2	18	1	9	0	0	0	420	0	2	0.8	1.7	4.5	7	29	1	10	11	-12	-23	9.08	243	38	1	4.58	0.87	10.1	3	10	0	91	1.66	166	73	33.02	28.5	10.3	1
1	70	3	2	2	2	1	2	8	6	2	16	1	12	0	5	0	360	2376	720	2736	3.8	1.5	3	8.3	0	27	1	10	11	3	-10	5.48	401	36.9	1	2.2	1.82	10.1	4	16	0	73	1.61	161	71	27.97	22.7	8.7	1
1	70	3	2	2	2	0	1	9	6	2	25	2	24	1	8	0	360	1386	360	1746	3.8	2.5	2.6	8.8	20.1	27	1	17	24	20	-19	5.5	489	35	1	2.34	1.71	6.4	4	8	1	92	1.64	164	78	34.09	30	11.1	0
1	69	2	1	1	1	0	1	4	6	2	18	2	24	1	7	0	480	445.5	540	925.5	2.4	1.3	2	5.6	4.2	27	1	10	13	17	-23	6.62	400	35.9	1	3.19	1.25	8.9	4	16	0	60	1.5	150	75	26.49	23.3	10.3	0
1	71	3	2	2	2	1	2	12	6	2	23	1	24	1	5	0	0	1188	360	1188	3	2.3	3	8.3	12.8	29	1	13	18	3	-40	5.11	825	35.1	1	2.55	1.57	9.7	4	16	0	68	1.67	167	79	24.38	23.1	8.3	1
1	67	2	1	1	1	0	1	14	6	2	29	2	23	1	5	0	0	792	780	792	2.9	1.5	1.7	6.1	20	20	2	12	13	1	-41	6.12	400	46.2	1	2.63	1.52	12	3	15	0	97	1.7	170	74	33.56	24.8	8.6	1
1	71	3	2	2	2	0	1	6	6	2	21	2	24	1	5	0	1680	396	420	2076	3.5	2	1.7	7.2	0.6	25	1	10	12	-4	-34	5.31	240	38.3	1	2.12	1.89	6.7	3	9	1	63	1.52	152	74	27.09	22.7	9.8	0
1	62	1	1	1	1	2	2	11	6	2	21	1	24	1	5	1920	720	1188	420	3828	3.5	2.3	3.3	9	0	28	1	10	16	14	24	6.6	415	41.7	1	3.73	1.07	6.4	4	13	0	71	1.63	163	78	26.61	24.4	9.2	1
1	73	3	2	2	2	0	1	6	6	2	19	2	21	1	6	0	0	396	540	396	2.6	2	2.6	7.2	0	26	1	8	12	9	-25	7.15	438	38.2	1	3.46	1.16	12.4	2	13	0	83	1.66	166	78	29.94	27.4	10	0
1	62	1	1	1	1	4	3	7	6	2	20	1	19	1	11	0	1440	1980	540	3420	3.8	2	2.6	8.3	8	24	1	9	10	10	17	8.83	309	40.4	1	3.61	1.11	12.4	4	16	0	68	1.68	168	85	24.16	28.7	10.2	0
1	70	3	2	2	2	1	2	6	6	2	20	1	23	1	9	0	6720	693	660	7413	4.3	1	2.7	8	4	23	2	11	13	21	-7	5.9	457	38	1	2.6	1.54	12.4	3	13	0	57	1.58	158	74	22.83	23.4	9.4	0
1	69	2	1	1	1	0	1	9	6	2	24	2	23	1	9	0	360	1386	540	1746	2.6	1.3	2.7	6.6	13	28	1	17	11	9	2	5.84	410	39.2	1	2.47	1.62	11	4	16	0	52	1.56	156	76	21.33	22	9	0
2	68	2	1	1	1	1	2	12	6	2	30	1	22	1	4	0	0	0	960	0	2.8	2	3.4	8.2	18.9	27	1	8	10	7	-16	9.04	574	40.2	1	4.88	0.82	14.6	4	16	0	63	1.46	146	81	29.46	33.4	15.7	0
1	78	4	2	2	2	1	2	5	6	2	21	1	18	1	10	600	240	1386	540	2226	2.4	1.3	3.1	6.8	22	27	1	11	12	6	15	9.62	597	46.1	1	3.5	1.14	9.7	3	13	0	75	1.6	160	77	29.26	23.9	9.3	1
1	69	2	1	1	1	0	1	7	6	2	19	2	24	1	9	480	240	2772	660	3492	3.5	1.5	2.9	7.9	6.3	30	1	20	16	11	4	6.07	334	41.1	1	1.96	2.04	10.3	4	15	0	63	1.67	167	79	22.45	24	8.6	1
2	62	1	1	1	1	0	1	5	6	2	19	2	22	1	7	0	0	594	1800	594	3.6	1.3	2	6.9	5.2	27	1	10	12	22	0	6.15	320	44.4	1	3.34	1.2	16.4	4	14	0	52	1.5	150	84	23.07	18.3	8.1	0
1	73	3	2	2	2	1	2	15	6	2	29	1	24	1	9	0	0	594	420	594	2	1.8	2.6	6.3	23.4	29	1	19	27	9	-21	4.11	720	45.8	1	2.56	1.56	6.1	4	10	0	91	1.73	173	83	30.31	27.5	9.2	1
1	88	6	3	2	3	0	1	11	6	2	12	1	18	1	7	0	0	0	420	0	2.8	2.8	3.4	8.9	1	27	1	10	13	2	-23	8.34	320	49	1	3.3	1.21	13.1	4	10	0	77	1.52	152	71	33.28	20.9	9.1	1
1	62	1	1	1	1	0	1	8	6	2	21	2	24	1	9	0	0	0	546	0	2.4	1	3.3	6.7	6.2	27	1	19	24	8	-37	6.16	577	57.3	1	2.11	1.9	8	4	16	0	101	1.82	182	85	30.55	31.3	9.5	1
1	62	1	1	1	1	1	2	6	6	2	17	1	24	1	11	2880	2880	5544	540	11304	4.1	2	3.7	9.8	8.2	27	1	11	14	21	-30	6.74	637	75.6	1	2.48	1.61	9.2	4	16	0	75	1.7	170	83	25.95	28.7	9.9	0
[truncated: 87 more columns]
